# Supplementary material for: Study of the MTHFR 677C>T Polymorphism in Children and Adolescents with Hashimoto’s Thyroiditis: An Original Case–Control Study
Source: Diagnostics (Basel). 2025 May 23;15(11):1310. doi: 10.3390/diagnostics15111310 (PMC12154079; doi:10.3390/diagnostics15111310)
Supplement: Supplementary file 1 [file diagnostics-15-01310-s001.zip]

Archive with 1 entries (1 files):
- diagnostics-3596562-supplementary.pdf
